# Supplementary material for: The transcriptional coactivator CmMBF1c is required for waterlogging tolerance in Chrysanthemum morifolium
Source: Hortic Res. 2022 Sep 21;9:uhac215. doi: 10.1093/hr/uhac215 (PMC9720447; doi:10.1093/hr/uhac215)
Supplement: Web_Material_uhac215 [file web_material_uhac215.zip]

Archive with 3 entries (3 files):
- Figure S1.tif
- Figure S2.tif
- table S1.xlsx
