# Supplementary material for: The transcriptional coactivator CmMBF1c is required for waterlogging tolerance in Chrysanthemum morifolium
Source: Hortic Res. 2022 Sep 21;9:uhac215. doi: 10.1093/hr/uhac215 (PMC9720447; doi:10.1093/hr/uhac215)
Supplement: Web_Material_uhac215 [file web_material_uhac215.zip › table S1.xlsx]

## Sheet: Sheet1
Table S1 List of primers used in this study
Primer name	Sequence （5′ to 3′）
CmMBF1c-F	AACATCATCATGCCAACAAGAC
CmMBF1c-R	CACTTATGAATCTTCCCTCTAAGC
CmMBF1c-1A-F	CGGGGTACCGAATGCCAACAAGACCAATGGGTGC
CmMBF1c-1A-R	CCGCTCGAGTGCTTATGAATCTTCCCTCTAAG
Hyg-F	CTTCTACACAGCCATCGGTCCAG
Hyg-R	CGGAAGTGCTTGACATTGGGGAG
CmMBF1c-RT-F	AGAAAGAGTAGGGGCTGAAGTG
CmMBF1c-RT-R	GAACCGCTTTACCATTCTCAT
CmEF1α-F	TTTTGGTATCTGGTCCTGGAG
CmEF1α-R	CCATTCAAGCGACAGACTCA
CmMBF1c-YFP-F	GCTCTAGAATGCCAACAAGACCAAT
CmMBF1c-YFP-R	CGGGGTACCCTTATGAATCTTCCC
CmHRE2-YFP-F	GCTCTAGAATGTGCGGTGGTGCAAT
CmHRE2-YFP-R	CGGGGTACCCACAGCATCATCAAGAT
CmHRE2-AD-F	CGGGGTACCGAATGTGCGGTGGTGCAATTCTTGC
CmHRE2-AD-R	CCGCTCGAGTGCACAGCATCATCAAGATCATCGA
CmMSD-F	TTTGCTTGGCATAGATGTTTG
CmMSD-R	TACGGGCATTCTTTCTCATAG
CmCSD-F	GGGAATGTAGAAGTAGGCGA
CmCSD-R	ATTCTTCCACCAGCATTTCC
pGreen proX-F	AAAACTGCAGACGGAGTAATGTATC
pGreen proX-R	CGCGGATCCGATGATGTTGAAATAA
pGreen proQ-F	AAAACTGCAGGTTCAGTGGTAAACC
pGreen proQ-R	CGCGGATCCGATGATGTTAGAATAA
